# Supplementary material for: The influence of generative artificial intelligence usage on employees’ innovative job performance
Source: PLoS One. 2026 Jan 22;21(1):e0327786. doi: 10.1371/journal.pone.0327786 (PMC12826493; doi:10.1371/journal.pone.0327786)
Supplement: S1 Data — (XLSX) [file pone.0327786.s002.xlsx]

## Sheet: AI sample
CX1	CX2	CX3	MYD1	MYD2	MYD3	MYD4	MYD5	ZS1	ZS2	ZS3	ZS4	ZY1	ZY2	ZY3	CU1	CU2	CU3	SU1	SU2	SU3	SU4	SU5	@1.请选择你的性别	@2.请选择你的年龄段	@3.请选择您的最高学历	@4.请选择您的婚姻状况	CUM	CXM	MYDM	SUM	ZSM	ZYM
5	3	5	3	3	3	3	3	5	5	5	5	3	3	3	5	2	2	4	2	2	2	2	女	25岁以下	本科	未婚	3	4.33333	3	2.4	5	3
4	5	5	4	5	4	4	5	5	6	5	5	4	5	5	5	5	4	4	5	4	5	5	男	25岁以下	本科	未婚	4.66667	4.66667	4.4	4.6	5.25	4.66667
5	6	7	5	6	5	5	6	6	5	6	5	7	5	5	5	5	3	5	3	2	5	6	女	36岁以上	本科	已婚	4.33333	6	5.4	4.2	5.5	5.66667
5	4	5	5	4	3	4	2	2	5	3	7	5	6	7	4	2	1	3	2	5	3	2	女	26-35岁	本科	已婚	2.33333	4.66667	3.6	3	4.25	6
6	7	5	6	4	5	7	5	6	5	7	5	5	7	5	6	6	7	6	5	6	7	4	女	36岁以上	本科	已婚	6.33333	6	5.4	5.6	5.75	5.66667
6	5	5	6	5	6	4	5	7	6	7	5	5	4	5	6	5	3	5	4	5	6	6	女	26-35岁	本科	已婚	4.66667	5.33333	5.2	5.2	6.25	4.66667
6	7	6	5	6	6	7	6	6	5	6	7	5	4	6	6	6	6	6	5	6	5	6	女	26-35岁	硕士及以上	已婚	6	6.33333	6	5.6	6	5
6	7	6	6	7	5	6	6	7	6	7	7	6	5	6	7	6	6	6	5	6	6	7	女	36岁以上	本科	已婚	6.33333	6.33333	6	6	6.75	5.66667
7	5	6	6	7	7	5	5	4	5	5	4	6	6	7	6	6	3	4	3	5	4	3	男	26-35岁	本科	已婚	5	6	6	3.8	4.5	6.33333
7	6	7	2	5	3	3	2	6	4	5	3	6	5	5	7	5	3	7	3	5	6	6	女	25岁以下	硕士及以上	未婚	5	6.66667	3	5.4	4.5	5.33333
5	5	6	5	5	4	5	5	5	4	5	5	4	5	4	6	3	4	5	5	3	5	5	男	26-35岁	本科	已婚	4.33333	5.33333	4.8	4.6	4.75	4.33333
6	5	5	5	4	2	1	3	5	6	5	3	5	4	6	6	3	2	3	2	4	2	1	男	26-35岁	本科	未婚	3.66667	5.33333	3	2.4	4.75	5
6	5	5	6	5	5	7	7	6	5	5	7	6	5	7	6	7	6	5	7	6	6	7	女	26-35岁	本科	已婚	6.33333	5.33333	6	6.2	5.75	6
5	6	6	6	7	5	6	5	6	5	4	5	5	6	5	6	4	3	6	4	4	4	4	女	26-35岁	本科	已婚	4.33333	5.66667	5.8	4.4	5	5.33333
6	7	5	6	7	5	6	7	6	5	7	6	6	7	6	5	6	7	6	4	7	5	6	男	26-35岁	本科	已婚	6	6	6.2	5.6	6	6.33333
6	5	7	6	7	5	6	6	6	7	5	6	7	5	6	6	6	6	6	4	6	6	7	女	36岁以上	本科	已婚	6	6	6	5.8	6	6
6	5	6	6	7	5	6	7	6	7	5	6	6	7	5	6	6	6	6	5	7	5	6	男	26-35岁	硕士及以上	已婚	6	5.66667	6.2	5.8	6	6
6	5	7	5	7	6	5	6	6	5	7	6	6	7	5	5	5	6	6	5	6	7	7	女	26-35岁	本科	已婚	5.33333	6	5.8	6.2	6	6
5	6	6	6	5	6	5	5	5	6	6	5	6	5	6	5	6	6	5	6	5	5	6	男	26-35岁	本科	已婚	5.66667	5.66667	5.4	5.4	5.5	5.66667
6	5	7	6	5	7	6	5	5	7	6	5	5	7	6	6	6	6	6	5	7	6	5	女	26-35岁	本科	已婚	6	6	5.8	5.8	5.75	6
6	5	5	6	5	5	7	6	5	7	6	6	5	7	6	6	7	6	6	5	7	7	5	女	26-35岁	本科	已婚	6.33333	5.33333	5.8	6	6	6
6	5	7	6	5	6	5	7	5	6	5	7	7	5	6	6	6	6	5	4	7	5	5	男	26-35岁	本科	已婚	6	6	5.8	5.2	5.75	6
7	5	6	6	7	5	5	6	6	6	5	5	5	5	6	5	6	5	6	5	7	7	5	女	36岁以上	本科	已婚	5.33333	6	5.8	6	5.5	5.33333
7	5	7	7	6	5	7	5	5	6	7	5	7	6	5	6	7	6	6	6	5	5	7	男	36岁以上	本科	已婚	6.33333	6.33333	6	5.8	5.75	6
6	6	5	6	6	5	5	7	6	5	7	6	5	6	7	5	7	6	5	7	5	5	6	男	26-35岁	本科	已婚	6	5.66667	5.8	5.6	6	6
7	5	5	7	6	5	6	5	5	6	5	6	6	5	5	5	6	6	7	5	5	6	6	女	36岁以上	本科	已婚	5.66667	5.66667	5.8	5.8	5.5	5.33333
6	5	6	6	5	5	6	6	7	6	5	6	7	6	6	5	3	7	3	3	4	3	3	女	26-35岁	本科	已婚	5	5.66667	5.6	3.2	6	6.33333
5	6	4	4	6	4	5	3	4	5	4	6	5	6	5	4	4	2	5	3	1	3	4	女	36岁以上	本科	已婚	3.33333	5	4.4	3.2	4.75	5.33333
6	5	7	6	5	7	6	7	5	6	5	7	6	5	7	6	5	6	5	7	5	6	5	女	25岁以下	本科	未婚	5.66667	6	6.2	5.6	5.75	6
6	6	7	6	5	5	5	5	6	6	5	6	7	6	6	6	6	5	3	2	1	2	3	女	25岁以下	本科	未婚	5.66667	6.33333	5.2	2.2	5.75	6.33333
5	6	5	6	5	4	5	5	6	5	4	6	6	4	5	6	5	4	5	4	3	2	3	女	36岁以上	硕士及以上	已婚	5	5.33333	5	3.4	5.25	5
5	6	5	6	7	5	6	5	7	6	5	6	5	7	6	7	5	6	5	7	6	5	7	男	26-35岁	本科	已婚	6	5.33333	5.8	6	6	6
6	6	7	5	6	6	5	6	5	6	5	6	5	6	6	6	5	6	3	2	2	4	3	女	26-35岁	硕士及以上	已婚	5.66667	6.33333	5.6	2.8	5.5	5.66667
5	3	5	4	5	3	3	4	5	4	6	3	4	5	6	4	3	4	4	3	5	5	4	女	36岁以上	本科	已婚	3.66667	4.33333	3.8	4.2	4.5	5
6	5	5	6	5	5	7	6	6	5	5	6	5	7	6	7	6	5	6	7	6	5	6	男	26-35岁	本科	已婚	6	5.33333	5.8	6	5.5	6
5	6	6	6	5	6	5	6	5	6	5	6	6	5	6	5	5	5	5	6	4	5	4	女	36岁以上	本科	已婚	5	5.66667	5.6	4.8	5.5	5.66667
6	7	7	5	6	6	7	5	7	5	6	6	5	5	6	7	7	5	5	3	4	2	4	女	26-35岁	本科	已婚	6.33333	6.66667	5.8	3.6	6	5.33333
6	4	6	5	6	5	6	5	6	4	6	5	6	4	6	5	4	6	5	5	4	6	4	男	25岁以下	本科	未婚	5	5.33333	5.4	4.8	5.25	5.33333
6	5	7	6	7	6	6	7	6	7	6	7	6	5	6	5	5	5	6	5	5	6	6	女	26-35岁	本科	已婚	5	6	6.4	5.6	6.5	5.66667
5	6	6	5	6	5	4	5	5	6	5	4	5	6	5	4	4	3	3	2	3	3	2	女	25岁以下	高中及以下	未婚	3.66667	5.66667	5	2.6	5	5.33333
5	6	6	1	2	1	1	1	5	6	6	7	5	5	5	5	5	7	4	6	5	5	7	女	26-35岁	本科	已婚	5.66667	5.66667	1.2	5.4	6	5
5	5	5	5	6	6	5	5	6	6	5	5	5	4	4	5	5	5	4	4	3	4	4	女	36岁以上	本科	已婚	5	5	5.4	3.8	5.5	4.33333
6	5	5	5	5	5	3	3	5	3	6	3	6	5	6	6	5	5	5	5	6	6	6	女	25岁以下	本科	未婚	5.33333	5.33333	4.2	5.6	4.25	5.66667
6	6	4	7	6	7	6	6	6	6	5	5	7	6	5	6	5	6	5	4	4	5	6	女	36岁以上	硕士及以上	已婚	5.66667	5.33333	6.4	4.8	5.5	6
6	7	6	6	7	5	5	6	6	5	7	7	5	6	6	5	4	6	5	6	4	6	6	女	36岁以上	本科	已婚	5	6.33333	5.8	5.4	6.25	5.66667
6	4	7	6	4	5	4	6	5	4	7	5	5	6	6	5	7	5	5	5	4	5	6	男	26-35岁	本科	已婚	5.66667	5.66667	5	5	5.25	5.66667
6	7	7	6	5	5	6	6	6	7	6	5	6	5	5	6	5	6	6	7	5	5	6	女	36岁以上	本科	已婚	5.66667	6.66667	5.6	5.8	6	5.33333
5	5	6	6	5	5	6	5	7	7	6	7	6	6	5	7	5	5	2	3	3	3	2	男	26-35岁	硕士及以上	未婚	5.66667	5.33333	5.4	2.6	6.75	5.66667
6	7	5	7	6	6	5	7	7	7	5	6	5	7	6	6	5	6	7	5	6	5	7	男	26-35岁	硕士及以上	已婚	5.66667	6	6.2	6	6.25	6
6	5	7	5	6	4	6	5	7	4	5	4	5	4	6	5	5	4	4	3	4	5	5	女	26-35岁	硕士及以上	未婚	4.66667	6	5.2	4.2	5	5
6	5	6	6	5	6	5	6	5	4	6	5	5	5	6	6	6	5	6	5	6	5	5	女	26-35岁	本科	未婚	5.66667	5.66667	5.6	5.4	5	5.33333
6	6	5	6	7	6	6	7	6	6	7	5	6	5	6	5	5	5	6	4	5	5	5	女	36岁以上	本科	已婚	5	5.66667	6.4	5	6	5.66667
6	5	6	6	5	6	5	6	5	4	6	5	6	5	5	6	5	6	5	5	6	5	6	女	26-35岁	本科	未婚	5.66667	5.66667	5.6	5.4	5	5.33333
5	4	5	4	3	2	2	2	5	2	4	2	3	3	4	5	3	2	2	1	1	1	2	男	26-35岁	本科	未婚	3.33333	4.66667	2.6	1.4	3.25	3.33333
5	3	5	2	5	2	3	3	6	3	6	2	4	5	4	6	4	2	3	1	1	3	3	男	25岁以下	本科	未婚	4	4.33333	3	2.2	4.25	4.33333
5	7	6	4	6	3	3	4	7	5	4	4	7	6	6	6	6	3	3	2	1	1	2	女	25岁以下	硕士及以上	未婚	5	6	4	1.8	5	6.33333
6	5	7	6	5	7	6	5	6	5	5	6	6	5	6	6	6	6	6	5	7	6	5	男	26-35岁	本科	已婚	6	6	5.8	5.8	5.5	5.66667
5	6	6	7	5	3	3	3	7	5	5	6	3	3	7	7	3	4	5	1	1	5	5	男	25岁以下	专科	未婚	4.66667	5.66667	4.2	3.4	5.75	4.33333
5	6	6	6	5	5	4	5	5	6	4	5	5	5	4	6	5	5	5	4	6	5	4	女	26-35岁	本科	已婚	5.33333	5.66667	5	4.8	5	4.66667
5	6	6	4	5	3	4	3	6	5	6	4	5	4	5	6	5	4	5	5	6	5	5	女	26-35岁	本科	已婚	5	5.66667	3.8	5.2	5.25	4.66667
5	6	6	6	5	6	5	5	6	5	5	6	5	6	6	5	4	3	5	6	5	6	6	女	26-35岁	本科	未婚	4	5.66667	5.4	5.6	5.5	5.66667
5	4	6	5	5	3	4	3	5	6	4	5	5	6	6	6	4	5	3	4	6	5	5	女	25岁以下	本科	未婚	5	5	4	4.6	5	5.66667
3	4	3	6	6	5	5	4	3	4	3	4	4	3	3	4	5	5	3	2	3	1	1	女	25岁以下	本科	未婚	4.66667	3.33333	5.2	2	3.5	3.33333
4	5	6	5	4	3	3	4	5	4	4	4	3	4	3	5	5	5	5	3	4	3	4	男	25岁以下	本科	已婚	5	5	3.8	3.8	4.25	3.33333
5	6	5	6	7	6	7	7	7	6	7	6	6	5	5	5	6	4	6	6	5	7	7	女	36岁以上	高中及以下	已婚	5	5.33333	6.6	6.2	6.5	5.33333
6	7	6	6	7	6	6	7	5	7	7	6	6	7	6	7	5	4	6	7	5	4	4	男	25岁以下	本科	未婚	5.33333	6.33333	6.4	5.2	6.25	6.33333
5	5	5	6	6	4	6	6	4	4	4	4	5	2	6	3	5	5	5	6	3	3	3	女	36岁以上	专科	已婚	4.33333	5	5.6	4	4	4.33333
5	5	6	4	5	4	3	4	5	3	5	3	5	5	4	5	4	4	4	3	4	4	5	女	25岁以下	本科	未婚	4.33333	5.33333	4	4	4	4.66667
6	7	6	6	7	6	7	7	5	4	6	7	6	7	6	7	7	4	6	7	6	5	6	女	26-35岁	本科	已婚	6	6.33333	6.6	6	5.5	6.33333
6	5	5	5	6	6	5	5	3	2	5	3	6	7	5	5	3	3	4	3	2	5	6	女	26-35岁	硕士及以上	已婚	3.66667	5.33333	5.4	4	3.25	6
6	6	7	6	7	6	5	6	7	5	6	5	6	5	6	6	6	5	6	5	6	5	5	女	26-35岁	本科	未婚	5.66667	6.33333	6	5.4	5.75	5.66667
6	7	5	6	7	5	5	6	6	7	5	6	6	7	5	6	5	6	6	5	5	7	6	女	26-35岁	硕士及以上	已婚	5.66667	6	5.8	5.8	6	6
6	6	5	5	5	6	6	5	6	5	6	6	5	5	6	6	6	3	5	3	5	5	6	男	36岁以上	本科	已婚	5	5.66667	5.4	4.8	5.75	5.33333
5	6	5	5	3	4	2	4	5	5	6	3	6	4	5	6	5	3	3	2	5	2	2	女	25岁以下	本科	未婚	4.66667	5.33333	3.6	2.8	4.75	5
5	6	6	3	3	2	3	2	5	3	3	4	3	5	4	6	3	4	5	3	4	4	5	男	25岁以下	本科	未婚	4.33333	5.66667	2.6	4.2	3.75	4
5	6	6	4	3	3	2	3	6	3	5	3	6	5	5	6	3	3	3	2	3	3	2	男	36岁以上	本科	已婚	4	5.66667	3	2.6	4.25	5.33333
6	5	6	5	6	5	6	6	5	4	6	5	6	5	5	5	5	5	6	4	5	4	5	女	26-35岁	本科	已婚	5	5.66667	5.6	4.8	5	5.33333
6	5	7	5	6	5	5	6	7	6	5	5	5	6	7	6	7	5	6	5	6	6	5	女	36岁以上	本科	已婚	6	6	5.4	5.6	5.75	6
6	7	4	4	6	4	5	6	6	5	7	6	5	5	6	5	6	4	5	4	5	4	6	女	26-35岁	硕士及以上	未婚	5	5.66667	5	4.8	6	5.33333
5	6	5	5	4	4	3	2	5	4	5	4	5	4	4	6	4	3	4	3	2	1	1	女	25岁以下	本科	未婚	4.33333	5.33333	3.6	2.2	4.5	4.33333
5	4	5	5	4	3	2	4	3	3	3	2	5	3	3	5	2	3	3	1	1	1	1	男	25岁以下	本科	未婚	3.33333	4.66667	3.6	1.4	2.75	3.66667
6	4	6	3	4	2	4	3	5	4	5	6	5	4	6	5	5	5	4	2	3	3	2	女	26-35岁	硕士及以上	未婚	5	5.33333	3.2	2.8	5	5
3	4	4	3	2	2	1	1	5	4	5	4	3	4	4	5	5	4	4	3	4	4	4	女	25岁以下	硕士及以上	未婚	4.66667	3.66667	1.8	3.8	4.5	3.66667
4	6	5	5	5	4	5	4	7	5	6	5	5	5	5	6	5	6	5	7	7	6	6	女	26-35岁	硕士及以上	未婚	5.66667	5	4.6	6.2	5.75	5
6	7	4	7	7	6	7	4	6	5	7	4	5	7	4	6	7	4	6	5	6	4	7	女	26-35岁	本科	已婚	5.66667	5.66667	6.2	5.6	5.5	5.33333
6	5	4	6	5	5	4	4	6	3	4	5	4	3	5	6	4	2	2	1	1	1	1	男	26-35岁	硕士及以上	已婚	4	5	4.8	1.2	4.5	4
6	5	7	6	5	5	6	5	7	5	6	5	6	5	7	6	6	5	7	5	6	6	7	女	26-35岁	本科	未婚	5.66667	6	5.4	6.2	5.75	6
6	6	5	6	7	6	6	5	5	5	6	6	5	5	6	6	6	2	6	5	6	5	5	男	26-35岁	本科	已婚	4.66667	5.66667	6	5.4	5.5	5.33333
6	7	5	4	5	5	5	5	5	5	6	4	5	4	5	7	6	5	4	3	4	4	6	男	25岁以下	本科	未婚	6	6	4.8	4.2	5	4.66667
5	6	5	3	2	3	3	2	3	3	5	4	3	2	3	5	4	2	3	2	2	2	3	女	26-35岁	硕士及以上	已婚	3.66667	5.33333	2.6	2.4	3.75	2.66667
5	6	7	5	6	5	5	5	6	6	5	6	5	5	5	6	6	6	6	5	6	5	5	女	25岁以下	本科	未婚	6	6	5.2	5.4	5.75	5
5	6	6	6	5	5	5	6	5	6	5	5	6	5	5	5	5	5	6	5	5	5	6	女	26-35岁	专科	已婚	5	5.66667	5.4	5.4	5.25	5.33333
7	7	6	6	7	6	7	5	7	5	6	4	5	4	5	5	5	4	3	2	3	4	4	男	26-35岁	本科	未婚	4.66667	6.66667	6.2	3.2	5.5	4.66667
5	7	6	7	5	6	6	7	6	6	7	5	6	6	5	7	5	5	6	5	6	7	5	女	26-35岁	本科	已婚	5.66667	6	6.2	5.8	6	5.66667
5	6	4	4	5	5	5	4	5	3	5	3	4	5	4	6	4	3	3	2	2	3	3	女	36岁以上	本科	已婚	4.33333	5	4.6	2.6	4	4.33333
5	4	7	4	4	5	5	3	3	5	3	3	5	5	6	7	4	6	2	2	1	1	1	女	25岁以下	本科	未婚	5.66667	5.33333	4.2	1.4	3.5	5.33333
5	5	6	5	5	4	4	4	5	4	5	4	5	5	6	6	4	2	4	3	3	3	3	女	25岁以下	硕士及以上	未婚	4	5.33333	4.4	3.2	4.5	5.33333
6	6	7	5	6	5	5	6	6	6	6	6	6	6	6	7	6	5	6	3	3	3	4	男	26-35岁	本科	已婚	6	6.33333	5.4	3.8	6	6
6	5	5	5	6	4	4	5	5	5	4	5	6	6	6	5	4	6	5	4	4	4	5	女	36岁以上	本科	已婚	5	5.33333	4.8	4.4	4.75	6
6	7	5	4	3	4	2	3	7	6	4	5	5	3	4	6	4	6	6	5	3	4	6	男	25岁以下	硕士及以上	未婚	5.33333	6	3.2	4.8	5.5	4
5	4	5	4	5	2	3	3	5	5	7	4	5	4	5	5	4	3	3	2	2	3	3	女	25岁以下	本科	未婚	4	4.66667	3.4	2.6	5.25	4.66667
5	5	6	5	4	4	5	5	6	5	6	6	5	6	5	6	4	5	4	3	4	5	5	女	26-35岁	本科	未婚	5	5.33333	4.6	4.2	5.75	5.33333
6	7	6	5	5	4	4	5	6	5	6	6	6	5	6	5	5	6	6	5	6	5	6	女	25岁以下	本科	未婚	5.33333	6.33333	4.6	5.6	5.75	5.66667
2	4	3	5	4	3	3	5	7	5	6	3	3	2	4	6	4	5	5	5	6	6	5	女	26-35岁	本科	未婚	5	3	4	5.4	5.25	3
3	5	5	6	7	5	5	3	3	6	5	2	6	5	5	5	2	1	6	5	2	3	2	女	36岁以上	本科	已婚	2.66667	4.33333	5.2	3.6	4	5.33333
6	7	7	7	6	7	6	5	6	7	6	6	7	5	6	7	7	6	5	6	7	6	5	女	26-35岁	本科	已婚	6.66667	6.66667	6.2	5.8	6.25	6
6	4	7	5	4	2	2	2	7	3	6	4	6	5	6	5	3	7	2	3	3	2	4	女	25岁以下	本科	未婚	5	5.66667	3	2.8	5	5.66667
5	6	6	5	6	6	5	5	6	4	6	5	6	5	6	5	5	4	3	3	3	2	3	女	26-35岁	硕士及以上	未婚	4.66667	5.66667	5.4	2.8	5.25	5.66667
5	5	6	4	5	5	5	4	5	6	5	4	5	4	5	5	4	3	5	4	4	4	6	男	26-35岁	本科	未婚	4	5.33333	4.6	4.6	5	4.66667
7	6	7	5	6	6	7	6	6	7	7	6	7	6	6	7	7	6	7	6	7	7	6	女	26-35岁	专科	已婚	6.66667	6.66667	6	6.6	6.5	6.33333
5	6	5	4	5	4	3	3	5	3	3	4	3	4	5	4	3	4	3	2	4	3	2	女	25岁以下	本科	未婚	3.66667	5.33333	3.8	2.8	3.75	4
7	5	6	5	4	3	1	2	6	4	4	6	4	4	4	6	5	6	4	5	2	2	2	女	25岁以下	硕士及以上	未婚	5.66667	6	3	3	5	4
3	3	4	3	3	4	3	3	3	2	2	3	2	3	3	5	3	3	3	2	2	2	2	女	25岁以下	硕士及以上	未婚	3.66667	3.33333	3.2	2.2	2.5	2.66667
5	6	6	4	5	4	5	4	6	5	4	5	4	3	4	5	4	5	5	4	4	5	4	女	26-35岁	本科	已婚	4.66667	5.66667	4.4	4.4	5	3.66667
6	6	7	5	6	6	5	5	6	6	5	7	6	5	6	7	5	6	5	6	7	7	6	男	26-35岁	本科	已婚	6	6.33333	5.4	6.2	6	5.66667
5	7	6	6	5	4	5	5	6	4	5	5	6	5	6	7	6	5	4	5	5	5	4	女	25岁以下	本科	未婚	6	6	5	4.6	5	5.66667
7	5	6	5	6	7	6	6	7	6	4	5	6	7	6	7	6	5	2	3	2	1	3	男	26-35岁	专科	已婚	6	6	6	2.2	5.5	6.33333
5	7	6	6	5	7	7	5	7	6	5	6	6	5	7	6	6	5	7	7	5	6	5	女	26-35岁	本科	已婚	5.66667	6	6	6	6	6
5	5	5	5	5	4	5	5	4	3	4	5	5	5	4	5	3	3	4	3	3	3	3	男	25岁以下	高中及以下	未婚	3.66667	5	4.8	3.2	4	4.66667
5	4	6	3	2	2	1	1	6	5	4	6	3	2	4	6	5	6	3	1	2	2	2	女	25岁以下	本科	未婚	5.66667	5	1.8	2	5.25	3
6	7	5	5	4	5	5	5	5	6	6	4	4	3	3	6	2	2	2	1	2	2	3	女	25岁以下	硕士及以上	未婚	3.33333	6	4.8	2	5.25	3.33333
6	2	5	6	5	5	6	6	5	3	6	5	5	3	5	5	3	2	4	2	3	3	2	女	25岁以下	专科	未婚	3.33333	4.33333	5.6	2.8	4.75	4.33333
5	6	6	5	6	5	4	4	6	5	5	4	5	5	4	5	4	5	5	3	4	4	4	女	25岁以下	专科	未婚	4.66667	5.66667	4.8	4	5	4.66667
6	7	7	6	5	6	6	7	7	6	6	5	6	7	7	7	6	5	7	6	5	5	7	女	26-35岁	硕士及以上	已婚	6	6.66667	6	6	6	6.66667
5	6	6	5	6	5	5	6	6	5	7	6	5	6	7	7	4	5	5	3	5	4	5	女	36岁以上	高中及以下	已婚	5.33333	5.66667	5.4	4.4	6	6
7	6	4	4	5	4	4	4	5	5	5	4	5	5	5	5	4	4	4	2	4	2	2	女	26-35岁	本科	已婚	4.33333	5.66667	4.2	2.8	4.75	5
5	4	5	5	5	4	5	6	5	4	5	6	5	6	6	7	6	5	5	5	6	6	5	女	26-35岁	本科	未婚	6	4.66667	5	5.4	5	5.66667
5	3	5	5	5	5	5	6	6	5	5	6	5	5	6	6	6	5	3	2	3	3	3	男	26-35岁	本科	已婚	5.66667	4.33333	5.2	2.8	5.5	5.33333
5	4	5	6	6	7	5	6	5	4	5	5	4	5	5	6	6	5	4	3	2	3	4	男	25岁以下	硕士及以上	未婚	5.66667	4.66667	6	3.2	4.75	4.66667
6	6	7	6	5	5	7	6	7	6	7	5	5	6	7	7	6	5	5	5	6	7	6	女	26-35岁	本科	未婚	6	6.33333	5.8	5.8	6.25	6
5	6	6	5	5	4	3	4	5	3	2	5	4	6	5	5	5	3	2	2	3	2	2	女	25岁以下	本科	未婚	4.33333	5.66667	4.2	2.2	3.75	5
6	6	5	6	6	7	7	6	6	5	5	7	6	5	6	6	6	6	6	5	5	7	6	男	26-35岁	本科	已婚	6	5.66667	6.4	5.8	5.75	5.66667
6	5	7	5	7	6	6	5	6	5	7	6	6	6	7	6	6	6	6	4	5	7	6	男	26-35岁	本科	已婚	6	6	5.8	5.6	6	6.33333
5	6	5	5	7	5	5	6	6	7	5	6	5	4	5	7	6	5	6	5	5	7	7	女	36岁以上	硕士及以上	未婚	6	5.33333	5.6	6	6	4.66667
5	4	6	4	4	3	4	3	5	5	4	4	5	4	6	6	4	4	4	5	4	5	4	男	36岁以上	本科	已婚	4.66667	5	3.6	4.4	4.5	5
6	7	6	5	5	6	5	5	6	7	6	7	6	5	6	7	5	5	5	5	5	6	6	女	25岁以下	硕士及以上	未婚	5.66667	6.33333	5.2	5.4	6.5	5.66667
3	3	5	6	4	5	5	4	6	3	5	6	5	5	6	5	3	6	3	3	6	3	2	女	25岁以下	本科	未婚	4.66667	3.66667	4.8	3.4	5	5.33333
5	6	6	6	5	5	5	5	5	6	5	6	6	5	6	6	6	5	5	6	6	6	5	男	26-35岁	本科	未婚	5.66667	5.66667	5.2	5.6	5.5	5.66667
5	5	6	4	4	3	4	3	6	5	4	5	6	4	5	5	5	5	5	4	4	4	5	男	25岁以下	高中及以下	未婚	5	5.33333	3.6	4.4	5	5
6	6	7	2	4	4	4	3	6	2	2	2	4	3	5	5	4	2	3	2	2	1	1	女	26-35岁	硕士及以上	已婚	3.66667	6.33333	3.4	1.8	3	4
6	5	5	6	5	6	6	5	6	5	6	5	6	6	7	7	5	6	6	4	4	4	5	男	25岁以下	本科	未婚	6	5.33333	5.6	4.6	5.5	6.33333
5	6	7	5	5	4	4	5	5	4	6	5	5	6	6	7	4	5	3	3	2	3	5	女	25岁以下	硕士及以上	未婚	5.33333	6	4.6	3.2	5	5.66667
6	5	5	5	5	4	3	4	6	5	3	5	5	3	4	6	2	2	4	5	3	2	2	男	26-35岁	本科	已婚	3.33333	5.33333	4.2	3.2	4.75	4
5	5	3	4	3	2	2	2	3	3	4	3	5	5	4	5	2	3	2	1	1	1	2	女	25岁以下	本科	未婚	3.33333	4.33333	2.6	1.4	3.25	4.66667
6	5	7	5	7	6	5	7	7	5	7	6	6	5	7	7	7	5	6	5	7	5	6	男	26-35岁	本科	已婚	6.33333	6	6	5.8	6.25	6
5	6	7	5	6	5	5	6	5	5	6	4	5	4	4	5	6	5	5	5	4	5	5	女	26-35岁	本科	已婚	5.33333	6	5.4	4.8	5	4.33333
6	7	6	6	6	7	6	6	5	6	6	5	7	6	6	6	7	6	6	6	7	6	6	女	36岁以上	高中及以下	已婚	6.33333	6.33333	6.2	6.2	5.5	6.33333
7	5	6	7	5	6	5	7	6	5	7	6	5	6	5	7	5	7	6	5	6	7	5	男	26-35岁	本科	已婚	6.33333	6	6	5.8	6	5.33333
5	5	6	5	6	6	7	7	5	5	6	6	5	5	7	5	6	7	5	5	6	7	7	女	36岁以上	本科	已婚	6	5.33333	6.2	6	5.5	5.66667
6	5	5	5	6	6	5	6	7	5	5	6	6	5	6	7	5	6	6	5	4	6	5	女	26-35岁	硕士及以上	已婚	6	5.33333	5.6	5.2	5.75	5.66667
7	6	6	6	7	6	5	7	6	5	6	7	6	7	5	7	5	6	5	7	6	6	5	女	26-35岁	硕士及以上	已婚	6	6.33333	6.2	5.8	6	6
6	3	6	3	5	2	3	3	5	3	6	2	3	5	5	6	5	3	3	5	3	6	6	女	26-35岁	本科	已婚	4.66667	5	3.2	4.6	4	4.33333
5	4	4	4	5	3	3	5	5	4	5	2	4	3	4	5	2	4	3	2	3	3	3	女	25岁以下	本科	未婚	3.66667	4.33333	4	2.8	4	3.66667
6	7	6	6	6	7	6	7	5	6	5	6	6	5	7	5	6	5	7	6	6	7	5	女	26-35岁	本科	未婚	5.33333	6.33333	6.4	6.2	5.5	6
6	5	7	5	6	5	5	6	5	3	6	5	5	6	5	6	6	7	3	2	3	2	1	女	25岁以下	硕士及以上	未婚	6.33333	6	5.4	2.2	4.75	5.33333
6	5	5	5	5	4	4	4	6	6	6	4	5	4	5	6	6	4	4	2	2	2	2	女	26-35岁	本科	未婚	5.33333	5.33333	4.4	2.4	5.5	4.66667
7	4	6	3	5	4	3	4	6	5	5	5	5	5	5	7	7	7	5	5	6	5	5	女	25岁以下	高中及以下	未婚	7	5.66667	3.8	5.2	5.25	5
7	6	7	6	7	6	6	7	7	6	6	5	7	6	6	7	5	7	6	6	5	5	6	女	26-35岁	硕士及以上	已婚	6.33333	6.66667	6.4	5.6	6	6.33333
5	6	6	6	7	6	6	7	7	5	5	6	7	6	6	7	5	7	4	2	3	2	2	女	36岁以上	本科	已婚	6.33333	5.66667	6.4	2.6	5.75	6.33333
5	6	6	6	5	5	4	4	5	4	5	5	6	4	5	5	6	5	6	3	3	2	3	男	36岁以上	专科	已婚	5.33333	5.66667	4.8	3.4	4.75	5
6	5	7	5	7	6	7	5	6	5	7	4	6	5	7	7	5	7	6	5	6	7	6	男	26-35岁	本科	已婚	6.33333	6	6	6	5.5	6
6	5	3	3	4	3	4	4	5	3	2	4	2	4	5	5	4	3	2	1	1	2	2	女	26-35岁	专科	未婚	4	4.66667	3.6	1.6	3.5	3.66667
7	5	7	6	7	7	7	6	7	5	5	6	6	7	5	7	6	6	5	6	7	6	7	男	26-35岁	本科	已婚	6.33333	6.33333	6.6	6.2	5.75	6
6	5	6	3	2	1	1	2	6	3	6	5	4	3	3	5	3	3	4	5	5	4	4	男	25岁以下	本科	未婚	3.66667	5.66667	1.8	4.4	5	3.33333
5	4	6	7	6	6	7	6	7	5	5	6	5	6	5	7	7	5	6	7	5	5	6	女	26-35岁	硕士及以上	已婚	6.33333	5	6.4	5.8	5.75	5.33333
5	4	5	2	2	2	2	2	3	3	4	3	2	2	2	5	4	3	2	2	2	2	2	女	26-35岁	本科	未婚	4	4.66667	2	2	3.25	2
6	7	6	7	6	7	7	5	7	5	6	4	7	6	5	7	7	6	5	6	7	6	5	男	26-35岁	本科	未婚	6.66667	6.33333	6.4	5.8	5.5	6
6	7	5	7	6	6	5	6	5	7	6	4	5	6	5	7	6	4	5	6	4	6	6	女	26-35岁	本科	未婚	5.66667	6	6	5.4	5.5	5.33333
5	3	6	6	3	5	4	3	5	5	5	5	5	3	5	5	3	5	5	4	5	3	6	男	25岁以下	本科	未婚	4.33333	4.66667	4.2	4.6	5	4.33333
5	6	7	5	6	6	5	6	5	6	6	5	5	6	5	6	6	6	6	5	6	6	5	男	25岁以下	本科	未婚	6	6	5.6	5.6	5.5	5.33333
7	6	7	6	6	7	6	6	6	7	6	6	7	7	6	7	7	6	7	6	6	6	7	女	36岁以上	本科	已婚	6.66667	6.66667	6.2	6.4	6.25	6.66667
7	6	6	6	7	7	5	6	6	7	7	5	6	5	6	6	7	5	6	5	7	5	6	女	36岁以上	硕士及以上	已婚	6	6.33333	6.2	5.8	6.25	5.66667
5	6	7	6	7	5	6	6	5	6	5	7	5	5	7	6	6	7	5	6	5	7	6	女	26-35岁	本科	已婚	6.33333	6	6	5.8	5.75	5.66667
6	7	6	6	5	6	6	5	5	6	7	6	7	5	6	6	5	5	6	5	7	6	7	男	26-35岁	本科	未婚	5.33333	6.33333	5.6	6.2	6	6
6	5	7	6	5	4	3	3	6	4	4	1	6	4	4	7	6	3	1	1	1	1	1	女	26-35岁	本科	未婚	5.33333	6	4.2	1	3.75	4.66667
5	5	5	6	6	5	5	5	6	6	7	5	5	5	6	7	6	6	6	5	6	6	6	男	36岁以上	硕士及以上	已婚	6.33333	5	5.4	5.8	6	5.33333
5	6	7	6	6	7	6	6	5	4	5	6	5	6	6	5	5	4	5	6	5	7	6	男	26-35岁	本科	已婚	4.66667	6	6.2	5.8	5	5.66667
5	6	6	5	5	6	6	7	5	5	6	4	5	6	5	6	6	7	4	4	5	6	7	女	26-35岁	本科	已婚	6.33333	5.66667	5.8	5.2	5	5.33333
5	6	5	6	5	6	5	6	6	7	6	5	6	5	6	6	5	6	6	5	6	5	6	女	36岁以上	本科	已婚	5.66667	5.33333	5.6	5.6	6	5.66667
5	4	6	3	5	1	2	2	5	6	5	5	6	5	4	6	3	3	3	1	1	2	1	男	26-35岁	本科	已婚	4	5	2.6	1.6	5.25	5
5	6	6	5	5	6	5	5	5	4	5	4	6	5	5	6	5	3	4	3	3	2	2	女	25岁以下	本科	未婚	4.66667	5.66667	5.2	2.8	4.5	5.33333
5	4	5	5	4	3	4	2	5	6	5	4	4	3	5	6	5	3	3	2	4	3	2	女	36岁以上	本科	已婚	4.66667	4.66667	3.6	2.8	5	4
6	6	5	5	6	5	5	5	4	5	6	6	6	5	5	5	6	6	4	4	5	6	5	女	25岁以下	本科	未婚	5.66667	5.66667	5.2	4.8	5.25	5.33333
7	6	7	6	6	7	6	5	7	6	7	6	6	7	7	6	7	7	7	6	7	6	7	女	26-35岁	本科	已婚	6.66667	6.66667	6	6.6	6.5	6.66667
5	2	5	2	1	2	1	1	6	3	3	2	1	4	5	5	3	2	1	1	1	2	1	女	26-35岁	本科	未婚	3.33333	4	1.4	1.2	3.5	3.33333
6	7	7	6	5	5	5	6	6	6	7	5	6	6	7	7	5	5	5	6	5	5	6	男	25岁以下	本科	未婚	5.66667	6.66667	5.4	5.4	6	6.33333
5	6	6	4	5	6	4	3	5	4	5	3	4	5	4	6	4	3	3	3	2	2	3	女	25岁以下	硕士及以上	未婚	4.33333	5.66667	4.4	2.6	4.25	4.33333
5	4	5	4	4	4	3	3	6	4	4	4	5	4	5	6	4	3	2	2	2	2	3	女	25岁以下	硕士及以上	未婚	4.33333	4.66667	3.6	2.2	4.5	4.66667
5	7	6	7	5	4	6	5	6	3	7	5	5	7	6	6	6	3	6	7	5	6	5	男	26-35岁	本科	已婚	5	6	5.4	5.8	5.25	6
6	7	7	5	6	6	5	6	7	7	5	6	6	6	5	7	6	7	6	5	6	6	7	女	26-35岁	本科	已婚	6.66667	6.66667	5.6	6	6.25	5.66667
7	7	7	5	6	5	5	6	6	6	5	5	6	6	5	6	6	5	6	6	5	5	5	男	26-35岁	专科	已婚	5.66667	7	5.4	5.4	5.5	5.66667
5	7	4	6	7	4	6	5	5	7	6	7	6	4	7	6	4	6	5	7	4	6	5	男	26-35岁	本科	已婚	5.33333	5.33333	5.6	5.4	6.25	5.66667
7	6	7	6	5	5	7	6	5	7	6	5	7	5	6	5	7	5	7	6	7	7	5	男	26-35岁	本科	已婚	5.66667	6.66667	5.8	6.4	5.75	6
6	7	7	6	6	5	6	5	6	6	5	6	6	6	4	6	5	6	6	5	6	6	5	女	25岁以下	本科	未婚	5.66667	6.66667	5.6	5.6	5.75	5.33333
4	6	5	6	6	5	5	4	6	3	5	2	5	6	5	6	4	5	6	3	5	5	6	男	26-35岁	本科	已婚	5	5	5.2	5	4	5.33333
7	4	6	6	4	5	7	5	6	7	5	7	6	7	6	5	6	5	7	6	5	7	5	女	26-35岁	本科	已婚	5.33333	5.66667	5.4	6	6.25	6.33333
6	7	7	7	6	7	7	6	6	7	6	7	7	6	6	7	6	7	7	6	7	7	6	女	26-35岁	本科	已婚	6.66667	6.66667	6.6	6.6	6.5	6.33333
6	7	7	3	4	2	2	4	6	4	5	2	5	4	5	7	6	6	2	3	3	1	2	男	26-35岁	硕士及以上	已婚	6.33333	6.66667	3	2.2	4.25	4.66667
6	5	6	5	6	5	6	5	6	5	6	6	5	6	5	5	5	6	5	6	5	6	5	男	25岁以下	本科	未婚	5.33333	5.66667	5.4	5.4	5.75	5.33333
6	6	6	6	7	7	7	6	6	6	7	7	6	6	5	7	5	5	5	6	5	6	6	女	25岁以下	本科	未婚	5.66667	6	6.6	5.6	6.5	5.66667
6	7	6	6	5	6	6	7	6	6	5	6	5	6	6	7	6	6	5	6	6	5	6	男	36岁以上	本科	已婚	6.33333	6.33333	6	5.6	5.75	5.66667
7	6	7	6	5	4	4	5	6	6	7	4	4	3	3	5	5	3	3	3	2	3	2	女	25岁以下	硕士及以上	未婚	4.33333	6.66667	4.8	2.6	5.75	3.33333
6	5	7	5	6	7	6	6	5	6	7	6	7	5	6	7	7	6	6	5	5	6	7	女	26-35岁	本科	已婚	6.66667	6	6	5.8	6	6
5	5	6	5	6	5	5	6	6	4	5	5	6	5	5	6	5	6	3	2	2	3	3	女	26-35岁	硕士及以上	未婚	5.66667	5.33333	5.4	2.6	5	5.33333
4	5	7	5	6	5	4	5	6	3	5	5	5	4	5	6	4	6	4	2	5	4	4	女	26-35岁	本科	未婚	5.33333	5.33333	5	3.8	4.75	4.66667
6	5	5	6	5	6	6	5	6	5	5	6	6	5	6	6	6	5	6	5	6	6	5	女	26-35岁	本科	已婚	5.66667	5.33333	5.6	5.6	5.5	5.66667
6	5	5	6	5	6	6	5	6	5	5	6	6	5	6	5	5	6	6	5	6	6	5	女	26-35岁	本科	已婚	5.33333	5.33333	5.6	5.6	5.5	5.66667
6	5	5	6	5	6	6	5	6	5	5	6	6	5	6	6	6	5	6	5	6	6	5	女	26-35岁	本科	已婚	5.66667	5.33333	5.6	5.6	5.5	5.66667
5	6	6	6	7	4	5	4	6	5	6	4	6	3	5	6	5	4	6	3	6	3	4	男	36岁以上	高中及以下	已婚	5	5.66667	5.2	4.4	5.25	4.66667
7	6	7	6	5	6	7	6	6	7	7	6	7	6	7	6	3	3	2	1	2	1	1	女	26-35岁	本科	已婚	4	6.66667	6	1.4	6.5	6.66667
5	6	7	5	7	6	6	7	6	4	6	4	5	5	5	4	4	4	3	3	4	3	3	男	26-35岁	硕士及以上	未婚	4	6	6.2	3.2	5	5
7	6	5	6	7	6	7	6	7	5	7	6	7	6	7	7	7	6	6	5	7	7	6	女	26-35岁	本科	已婚	6.66667	6	6.4	6.2	6.25	6.66667
7	6	7	6	7	7	6	7	7	6	6	7	7	6	6	5	7	6	3	2	1	2	3	女	26-35岁	本科	已婚	6	6.66667	6.6	2.2	6.5	6.33333
5	4	5	2	4	3	3	2	5	4	2	3	5	5	6	6	4	4	3	2	4	4	3	女	25岁以下	本科	未婚	4.66667	4.66667	2.8	3.2	3.5	5.33333
5	6	7	5	6	5	7	6	5	6	7	5	6	5	5	5	6	6	5	4	6	5	7	女	36岁以上	硕士及以上	已婚	5.66667	6	5.8	5.4	5.75	5.33333
5	6	4	4	4	3	4	3	5	4	6	5	5	5	5	5	5	4	4	3	4	4	4	女	25岁以下	本科	未婚	4.66667	5	3.6	3.8	5	5
6	7	5	5	6	6	7	6	7	5	5	6	6	7	5	6	5	5	6	5	6	7	6	男	36岁以上	硕士及以上	已婚	5.33333	6	6	6	5.75	6
7	7	6	5	6	5	5	6	6	5	5	4	6	6	5	6	7	6	6	7	6	7	6	男	26-35岁	本科	未婚	6.33333	6.66667	5.4	6.4	5	5.66667
6	7	6	6	7	7	6	7	7	6	6	7	6	6	7	7	7	7	6	6	7	7	7	女	36岁以上	本科	已婚	7	6.33333	6.6	6.6	6.5	6.33333
7	5	5	6	5	5	6	6	6	7	5	5	6	6	5	5	5	7	6	6	5	5	6	女	26-35岁	本科	未婚	5.66667	5.66667	5.6	5.6	5.75	5.66667
6	5	7	6	5	7	6	5	5	6	7	6	6	6	5	7	5	6	6	5	4	4	5	女	26-35岁	硕士及以上	未婚	6	6	5.8	4.8	6	5.66667
5	5	6	5	5	6	5	6	5	4	6	5	5	5	6	5	5	4	5	4	4	3	4	女	26-35岁	硕士及以上	已婚	4.66667	5.33333	5.4	4	5	5.33333
6	5	7	3	5	3	4	3	6	5	6	6	7	4	5	6	5	4	5	5	3	6	7	女	26-35岁	本科	已婚	5	6	3.6	5.2	5.75	5.33333
7	6	7	6	7	7	6	6	6	7	7	6	6	5	5	7	7	5	1	1	2	2	1	女	26-35岁	专科	已婚	6.33333	6.66667	6.4	1.4	6.5	5.33333
5	3	5	5	3	4	5	5	6	3	5	4	6	3	5	5	4	3	6	4	5	3	4	男	26-35岁	本科	已婚	4	4.33333	4.4	4.4	4.5	4.66667
5	6	6	5	6	6	5	5	7	6	6	5	6	5	7	6	5	5	6	5	6	5	7	女	26-35岁	本科	已婚	5.33333	5.66667	5.4	5.8	6	6
6	5	5	6	5	5	5	4	5	4	5	5	6	4	5	5	4	3	5	4	4	3	3	女	26-35岁	硕士及以上	未婚	4	5.33333	5	3.8	4.75	5
5	6	5	4	5	4	5	5	4	5	5	6	5	5	6	6	5	5	5	4	5	5	5	女	36岁以上	本科	已婚	5.33333	5.33333	4.6	4.8	5	5.33333
5	6	7	5	6	5	6	7	7	7	4	5	6	5	6	7	5	5	5	6	7	6	6	女	26-35岁	本科	已婚	5.66667	6	5.8	6	5.75	5.66667
6	7	6	7	6	7	6	7	6	5	6	5	6	5	6	7	6	7	6	5	6	5	6	女	26-35岁	硕士及以上	已婚	6.66667	6.33333	6.6	5.6	5.5	5.66667
5	7	6	5	6	4	5	5	7	5	6	4	6	4	5	6	5	4	6	4	5	5	6	女	26-35岁	本科	已婚	5	6	5	5.2	5.5	5
7	6	6	6	6	7	6	6	6	7	6	6	7	6	6	7	6	6	6	5	5	4	4	男	26-35岁	本科	已婚	6.33333	6.33333	6.2	4.8	6.25	6.33333
6	7	5	7	6	6	7	7	6	7	6	5	6	7	7	7	7	4	1	2	1	1	2	男	26-35岁	本科	已婚	6	6	6.6	1.4	6	6.66667
6	5	6	4	5	5	5	5	5	4	6	6	6	4	4	7	6	4	7	5	5	7	7	女	26-35岁	本科	未婚	5.66667	5.66667	4.8	6.2	5.25	4.66667
5	7	6	3	5	4	3	4	5	5	4	6	3	4	5	5	2	4	4	5	3	4	3	女	26-35岁	本科	已婚	3.66667	6	3.8	3.8	5	4
6	6	7	6	7	6	6	7	6	5	7	6	6	5	6	6	6	7	7	6	6	6	7	女	26-35岁	本科	已婚	6.33333	6.33333	6.4	6.4	6	5.66667
5	6	6	5	6	6	7	5	5	6	7	5	5	6	6	5	5	6	5	6	6	7	5	男	36岁以上	本科	已婚	5.33333	5.66667	5.8	5.8	5.75	5.66667
7	6	6	7	6	7	7	6	6	7	6	5	6	7	6	6	6	5	3	2	3	2	1	女	26-35岁	本科	已婚	5.66667	6.33333	6.6	2.2	6	6.33333
6	7	6	6	5	6	7	6	5	6	5	6	7	6	7	6	5	6	5	6	5	6	5	女	26-35岁	硕士及以上	已婚	5.66667	6.33333	6	5.4	5.5	6.66667
6	6	7	6	7	6	6	7	5	7	6	6	6	5	6	6	5	5	5	5	6	6	5	男	26-35岁	本科	已婚	5.33333	6.33333	6.4	5.4	6	5.66667
5	6	5	5	3	2	3	4	5	3	5	2	5	3	5	5	5	4	5	3	2	4	4	男	26-35岁	本科	未婚	4.66667	5.33333	3.4	3.6	3.75	4.33333
6	7	5	5	6	4	4	4	6	3	3	3	5	5	5	6	6	7	4	3	1	1	3	男	26-35岁	硕士及以上	未婚	6.33333	6	4.6	2.4	3.75	5
4	6	6	6	5	6	7	6	7	6	5	6	6	5	6	6	6	7	5	6	5	4	6	男	26-35岁	本科	未婚	6.33333	5.33333	6	5.2	6	5.66667
4	5	5	4	6	4	5	4	5	4	5	4	5	6	4	4	5	4	4	5	4	5	4	女	26-35岁	本科	已婚	4.33333	4.66667	4.6	4.4	4.5	5
5	4	6	5	6	3	5	3	6	5	3	4	5	3	4	5	5	2	4	5	3	5	5	男	26-35岁	本科	已婚	4	5	4.4	4.4	4.5	4
5	5	5	4	4	4	4	4	5	5	5	3	6	6	6	5	3	5	4	2	3	3	4	女	26-35岁	硕士及以上	未婚	4.33333	5	4	3.2	4.5	6
6	4	5	5	4	3	3	4	4	3	3	5	5	4	3	5	4	5	5	5	4	3	3	女	36岁以上	本科	已婚	4.66667	5	3.8	4	3.75	4
5	6	5	5	6	5	7	6	7	6	5	6	5	7	6	7	6	5	7	5	6	6	7	男	26-35岁	本科	已婚	6	5.33333	5.8	6.2	6	6
6	7	6	7	6	6	7	6	6	7	6	6	6	6	7	7	7	6	7	6	6	7	5	男	26-35岁	本科	已婚	6.66667	6.33333	6.4	6.2	6.25	6.33333
6	5	6	4	5	4	5	3	6	5	6	4	6	5	5	6	4	3	3	3	2	1	1	女	25岁以下	本科	未婚	4.33333	5.66667	4.2	2	5.25	5.33333
6	5	6	5	6	5	5	6	5	6	5	5	6	5	5	6	6	5	5	6	5	5	6	女	25岁以下	本科	未婚	5.66667	5.66667	5.4	5.4	5.25	5.33333
6	5	7	6	7	6	7	7	5	7	6	6	6	5	7	6	6	6	6	7	6	6	7	男	36岁以上	本科	已婚	6	6	6.6	6.4	6	6
5	6	7	6	7	5	5	5	5	6	6	5	5	4	5	6	5	5	4	4	6	5	5	女	26-35岁	本科	已婚	5.33333	6	5.6	4.8	5.5	4.66667
6	6	7	5	6	5	5	6	6	7	5	6	6	5	5	6	5	3	6	5	5	6	5	女	36岁以上	本科	已婚	4.66667	6.33333	5.4	5.4	6	5.33333
7	7	6	7	6	6	6	7	6	6	7	7	7	6	7	6	6	7	7	6	6	6	7	男	36岁以上	本科	已婚	6.33333	6.66667	6.4	6.4	6.5	6.66667
6	7	5	6	5	7	6	7	5	7	6	6	7	5	6	5	7	6	7	6	7	5	6	女	26-35岁	本科	已婚	6	6	6.2	6.2	6	6
6	5	6	7	6	5	6	6	6	7	6	5	6	7	6	6	5	6	5	4	5	5	4	女	26-35岁	专科	已婚	5.66667	5.66667	6	4.6	6	6.33333
7	6	6	6	7	6	5	6	7	5	6	3	7	6	7	7	7	6	7	7	6	7	7	女	26-35岁	硕士及以上	未婚	6.66667	6.33333	6	6.8	5.25	6.66667
5	6	5	5	5	5	6	6	5	2	5	3	6	5	6	5	4	5	2	2	2	2	3	男	25岁以下	本科	未婚	4.66667	5.33333	5.4	2.2	3.75	5.66667
5	6	6	5	6	5	5	6	6	5	5	6	6	5	5	6	6	5	5	4	5	5	6	女	26-35岁	硕士及以上	已婚	5.66667	5.66667	5.4	5	5.5	5.33333
6	5	6	6	5	6	6	7	6	6	5	6	6	5	6	6	7	5	6	5	6	6	5	女	25岁以下	本科	已婚	6	5.66667	6	5.6	5.75	5.66667
7	6	7	7	6	7	6	6	7	6	7	6	7	6	7	7	6	6	7	6	7	6	6	女	26-35岁	本科	已婚	6.33333	6.66667	6.4	6.4	6.5	6.66667
5	6	5	6	5	5	4	5	6	5	5	6	5	5	6	5	5	5	5	4	5	6	5	女	26-35岁	硕士及以上	已婚	5	5.33333	5	5	5.5	5.33333
7	7	6	5	6	7	6	6	7	4	4	6	7	5	6	7	6	5	6	3	6	7	7	女	26-35岁	本科	未婚	6	6.66667	6	5.8	5.25	6
5	6	6	6	5	5	4	5	6	5	6	5	6	5	6	6	6	6	5	3	3	2	2	女	26-35岁	本科	已婚	6	5.66667	5	3	5.5	5.66667
6	7	6	5	6	5	6	5	6	5	6	5	6	7	6	5	6	5	7	6	7	6	7	女	26-35岁	硕士及以上	已婚	5.33333	6.33333	5.4	6.6	5.5	6.33333
7	6	7	6	7	7	6	5	7	7	6	7	7	6	7	7	7	7	7	6	5	6	6	男	26-35岁	本科	已婚	7	6.66667	6.2	6	6.75	6.66667
6	7	5	5	7	6	6	5	6	5	7	6	6	6	4	7	7	5	6	4	5	5	6	女	26-35岁	本科	已婚	6.33333	6	5.8	5.2	6	5.33333
6	5	6	3	2	2	4	3	4	5	6	4	4	3	3	4	3	3	4	2	3	2	2	女	25岁以下	硕士及以上	未婚	3.33333	5.66667	2.8	2.6	4.75	3.33333
6	6	7	6	5	5	6	5	5	5	6	6	5	4	4	6	4	5	4	5	5	6	5	女	26-35岁	本科	已婚	5	6.33333	5.4	5	5.5	4.33333
4	3	5	4	3	3	2	3	5	4	3	4	3	2	4	5	3	4	3	2	3	3	2	女	26-35岁	本科	已婚	4	4	3	2.6	4	3
6	7	7	5	6	6	6	7	6	7	6	6	7	6	6	7	7	6	6	5	6	6	7	女	36岁以上	硕士及以上	已婚	6.66667	6.66667	6	6	6.25	6.33333
7	7	6	7	6	7	6	7	6	6	7	7	6	6	7	7	6	7	6	7	6	6	7	男	36岁以上	本科	已婚	6.66667	6.66667	6.6	6.4	6.5	6.33333
6	5	6	5	7	6	6	6	7	5	6	5	6	5	6	6	6	5	5	5	6	5	5	女	26-35岁	硕士及以上	已婚	5.66667	5.66667	6	5.2	5.75	5.66667
5	6	4	4	3	3	2	3	6	5	5	4	5	4	4	6	4	3	2	1	2	2	2	女	25岁以下	本科	未婚	4.33333	5	3	1.8	5	4.33333
7	6	7	7	6	6	6	7	6	6	5	6	6	5	7	6	6	6	7	6	6	6	7	男	25岁以下	本科	未婚	6	6.66667	6.4	6.4	5.75	6
6	6	7	6	6	6	5	5	5	5	6	5	5	6	6	6	5	5	5	4	4	5	5	女	36岁以上	硕士及以上	已婚	5.33333	6.33333	5.6	4.6	5.25	5.66667
5	6	5	5	6	4	3	4	5	4	6	5	6	5	6	6	4	4	3	2	3	2	3	女	25岁以下	本科	未婚	4.66667	5.33333	4.4	2.6	5	5.66667
5	7	7	5	7	5	6	6	6	7	6	7	7	6	6	7	6	6	5	6	6	7	6	男	26-35岁	硕士及以上	未婚	6.33333	6.33333	5.8	6	6.5	6.33333
6	7	6	5	6	5	5	5	5	6	5	5	6	5	5	7	4	4	3	3	2	2	3	女	25岁以下	本科	未婚	5	6.33333	5.2	2.6	5.25	5.33333
5	6	5	4	6	4	5	5	6	6	5	6	7	6	6	6	6	6	5	5	5	6	6	女	26-35岁	本科	未婚	6	5.33333	4.8	5.4	5.75	6.33333
5	6	5	6	5	4	6	5	5	5	4	5	5	5	7	6	5	6	5	5	5	5	7	女	26-35岁	本科	已婚	5.66667	5.33333	5.2	5.4	4.75	5.66667
6	5	5	6	4	3	3	3	5	5	6	6	5	5	5	6	6	4	2	2	2	2	2	女	25岁以下	本科	未婚	5.33333	5.33333	3.8	2	5.5	5
6	6	7	6	6	5	5	5	7	6	7	6	7	6	6	7	7	6	5	4	5	4	5	男	25岁以下	本科	已婚	6.66667	6.33333	5.4	4.6	6.5	6.33333
5	6	5	5	6	4	3	2	5	6	5	4	5	3	5	5	5	6	5	6	4	5	6	男	36岁以上	本科	已婚	5.33333	5.33333	4	5.2	5	4.33333
6	6	7	7	6	6	7	7	6	7	7	7	7	6	7	7	7	6	7	6	6	7	7	女	26-35岁	硕士及以上	已婚	6.66667	6.33333	6.6	6.6	6.75	6.66667
5	3	6	4	5	3	2	3	5	2	3	3	5	3	4	5	3	5	2	2	3	2	3	女	26-35岁	本科	已婚	4.33333	4.66667	3.4	2.4	3.25	4
5	6	6	5	6	5	5	6	5	6	5	5	6	6	5	5	6	5	5	5	6	6	6	男	26-35岁	本科	已婚	5.33333	5.66667	5.4	5.6	5.25	5.66667
5	5	5	4	5	4	5	4	5	4	5	5	6	4	4	5	5	5	4	3	4	3	3	女	25岁以下	本科	未婚	5	5	4.4	3.4	4.75	4.66667
5	3	6	2	3	3	2	2	6	3	3	5	4	3	4	3	4	5	4	5	2	5	4	女	25岁以下	本科	未婚	4	4.66667	2.4	4	4.25	3.66667
4	5	5	6	5	5	4	4	4	4	3	4	3	4	4	4	4	5	3	1	5	1	2	女	36岁以上	本科	已婚	4.33333	4.66667	4.8	2.4	3.75	3.66667
5	5	5	5	5	4	4	5	5	5	4	6	5	4	5	5	4	4	4	4	3	3	3	女	25岁以下	本科	未婚	4.33333	5	4.6	3.4	5	4.66667
6	7	6	7	6	6	7	6	5	5	6	5	6	5	6	5	6	5	6	5	6	5	4	女	26-35岁	本科	已婚	5.33333	6.33333	6.4	5.2	5.25	5.66667
5	6	5	6	7	6	5	6	4	5	4	5	5	6	5	5	4	5	5	4	4	4	5	女	26-35岁	本科	已婚	4.66667	5.33333	6	4.4	4.5	5.33333
5	6	5	4	5	4	4	4	6	3	4	2	4	5	5	4	6	3	3	2	1	1	1	女	25岁以下	本科	未婚	4.33333	5.33333	4.2	1.6	3.75	4.66667
6	3	5	5	3	3	4	2	6	3	6	5	6	5	5	6	3	3	6	3	2	2	3	男	25岁以下	本科	未婚	4	4.66667	3.4	3.2	5	5.33333
6	7	6	6	7	6	7	6	6	7	6	7	6	7	6	6	7	6	6	5	6	5	6	女	26-35岁	硕士及以上	已婚	6.33333	6.33333	6.4	5.6	6.5	6.33333
6	6	5	6	5	5	4	5	6	5	6	6	7	5	6	6	6	4	5	4	5	4	4	女	25岁以下	本科	未婚	5.33333	5.66667	5	4.4	5.75	6
6	7	5	5	7	6	6	7	7	6	7	5	6	5	7	6	7	6	6	7	7	5	6	男	26-35岁	硕士及以上	已婚	6.33333	6	6.2	6.2	6.25	6
7	6	5	7	6	5	6	7	5	6	5	7	7	6	6	5	6	5	6	7	6	6	7	女	26-35岁	本科	已婚	5.33333	6	6.2	6.4	5.75	6.33333
7	5	6	5	6	7	6	5	7	6	5	7	6	7	6	5	7	6	5	6	7	6	6	男	26-35岁	本科	已婚	6	6	5.8	6	6.25	6.33333
5	4	6	6	5	6	3	5	6	3	6	4	6	4	5	6	6	5	6	3	5	3	4	女	26-35岁	本科	未婚	5.66667	5	5	4.2	4.75	5
5	4	6	5	5	6	5	7	6	6	5	5	6	7	5	6	5	4	6	4	5	5	6	女	26-35岁	硕士及以上	已婚	5	5	5.6	5.2	5.5	6
6	5	5	6	5	5	7	6	6	5	7	7	6	5	7	5	5	7	5	6	6	5	7	女	26-35岁	本科	已婚	5.66667	5.33333	5.8	5.8	6.25	6
5	6	7	1	5	4	6	4	6	7	6	5	7	6	4	6	5	6	7	6	5	6	7	女	26-35岁	本科	已婚	5.66667	6	4	6.2	6	5.66667
6	7	7	4	6	5	6	4	5	5	6	7	4	3	4	6	7	7	6	7	6	5	5	女	26-35岁	本科	已婚	6.66667	6.66667	5	5.8	5.75	3.66667
6	5	7	6	5	7	6	6	7	6	7	5	6	7	6	6	6	6	6	5	7	7	5	女	26-35岁	硕士及以上	已婚	6	6	6	6	6.25	6.33333
5	4	5	4	4	4	3	3	5	5	5	4	4	4	5	5	4	4	5	5	5	5	4	女	25岁以下	本科	未婚	4.33333	4.66667	3.6	4.8	4.75	4.33333
5	6	6	6	7	5	5	6	7	6	7	5	6	5	6	6	5	4	5	4	4	5	6	女	26-35岁	本科	已婚	5	5.66667	5.8	4.8	6.25	5.66667
6	7	7	6	6	5	6	6	6	5	7	4	6	5	6	7	5	4	5	6	5	6	7	女	36岁以上	硕士及以上	已婚	5.33333	6.66667	5.8	5.8	5.5	5.66667
6	5	6	5	6	6	5	6	5	5	6	5	6	5	6	6	6	5	6	5	4	5	6	女	26-35岁	本科	未婚	5.66667	5.66667	5.6	5.2	5.25	5.66667
6	5	7	4	5	4	3	3	3	5	6	5	5	3	3	6	3	4	5	1	1	1	2	女	25岁以下	本科	未婚	4.33333	6	3.8	2	4.75	3.66667
6	5	7	5	7	6	6	7	7	6	6	7	5	7	6	7	7	5	6	6	7	5	7	女	36岁以上	硕士及以上	已婚	6.33333	6	6.2	6.2	6.5	6
6	5	6	4	6	3	6	3	4	6	3	5	4	5	3	4	6	3	3	6	4	6	4	女	26-35岁	本科	已婚	4.33333	5.66667	4.4	4.6	4.5	4
6	7	5	6	6	7	5	6	7	6	7	5	6	6	7	7	6	7	7	5	6	6	7	女	26-35岁	硕士及以上	已婚	6.66667	6	6	6.2	6.25	6.33333
6	7	7	5	7	6	6	5	7	5	6	6	7	5	5	7	5	6	6	5	5	7	6	女	26-35岁	本科	已婚	6	6.66667	5.8	5.8	6	5.66667
5	6	5	4	5	3	4	4	6	5	5	4	5	4	6	6	5	5	4	5	7	6	6	女	25岁以下	本科	已婚	5.33333	5.33333	4	5.6	5	5
6	6	5	5	7	5	6	5	6	5	5	5	6	5	6	6	4	5	4	3	5	4	5	女	26-35岁	本科	未婚	5	5.66667	5.6	4.2	5.25	5.66667
5	5	6	5	5	4	5	6	5	4	5	6	5	4	4	5	4	4	5	5	4	5	5	女	36岁以上	本科	已婚	4.33333	5.33333	5	4.8	5	4.33333
4	4	4	4	4	3	2	2	5	5	4	4	6	6	6	4	4	4	5	5	4	4	4	女	25岁以下	本科	未婚	4	4	3	4.4	4.5	6
3	4	4	5	4	3	3	4	5	3	3	3	4	3	4	5	5	4	3	3	4	3	2	男	26-35岁	本科	已婚	4.66667	3.66667	3.8	3	3.5	3.66667
5	6	5	4	5	4	5	4	6	4	4	3	6	4	5	5	3	5	3	2	3	2	2	女	26-35岁	本科	未婚	4.33333	5.33333	4.4	2.4	4.25	5
6	7	7	7	6	6	7	7	7	6	7	7	6	5	6	7	5	5	7	6	7	7	6	女	26-35岁	本科	已婚	5.66667	6.66667	6.6	6.6	6.75	5.66667
6	5	7	6	5	7	5	6	5	7	5	6	6	5	7	7	6	5	5	7	6	6	5	男	26-35岁	硕士及以上	已婚	6	6	5.8	5.8	5.75	6
5	6	5	4	3	4	4	5	6	4	6	5	5	4	5	6	4	6	3	3	2	2	3	女	26-35岁	本科	未婚	5.33333	5.33333	4	2.6	5.25	4.66667
6	5	5	4	5	4	5	4	6	5	6	4	5	4	5	5	4	4	3	3	4	3	4	女	25岁以下	本科	未婚	4.33333	5.33333	4.4	3.4	5.25	4.66667
5	6	5	5	6	6	5	6	6	5	6	5	5	5	6	5	5	6	5	6	5	6	5	女	36岁以上	专科	已婚	5.33333	5.33333	5.6	5.4	5.5	5.33333
5	6	7	6	7	6	6	7	6	7	5	6	6	5	6	7	5	6	6	5	5	6	6	男	26-35岁	专科	未婚	6	6	6.4	5.6	6	5.66667
7	6	7	7	6	7	5	6	6	7	5	6	7	6	6	6	6	5	5	7	6	6	7	男	26-35岁	本科	未婚	5.66667	6.66667	6.2	6.2	6	6.33333
5	5	6	5	5	4	4	4	6	4	6	4	5	4	5	6	5	5	5	4	3	4	4	男	25岁以下	本科	未婚	5.33333	5.33333	4.4	4	5	4.66667
6	5	7	6	7	5	6	5	6	7	7	5	7	5	6	7	6	7	6	5	7	6	6	男	26-35岁	本科	未婚	6.66667	6	5.8	6	6.25	6
6	7	5	5	7	6	6	7	6	5	7	6	6	5	7	6	6	6	6	7	5	6	6	男	26-35岁	本科	已婚	6	6	6.2	6	6	6
6	6	5	5	5	4	5	4	5	4	4	5	6	4	4	4	4	3	4	3	4	4	3	女	26-35岁	本科	已婚	3.66667	5.66667	4.6	3.6	4.5	4.66667
1	2	2	4	4	4	4	3	7	7	6	3	6	6	4	5	4	4	4	7	4	3	5	女	25岁以下	本科	未婚	4.33333	1.66667	3.8	4.6	5.75	5.33333
6	5	7	7	5	7	6	6	6	7	6	6	7	5	6	5	6	7	7	5	7	6	6	女	26-35岁	硕士及以上	已婚	6	6	6.2	6.2	6.25	6
5	6	6	5	6	5	5	5	6	6	7	5	6	5	6	6	6	7	5	5	6	5	7	男	36岁以上	专科	已婚	6.33333	5.66667	5.2	5.6	6	5.66667
5	4	5	3	5	4	2	3	5	3	4	3	5	4	3	5	3	3	4	3	3	2	3	女	36岁以上	本科	已婚	3.66667	4.66667	3.4	3	3.75	4
6	6	7	6	5	5	6	6	7	5	6	5	7	6	6	6	5	5	6	5	6	7	7	男	26-35岁	硕士及以上	未婚	5.33333	6.33333	5.6	6.2	5.75	6.33333
5	4	5	4	5	4	5	4	5	4	5	4	6	5	6	6	5	5	4	3	4	3	4	女	26-35岁	本科	已婚	5.33333	4.66667	4.4	3.6	4.5	5.66667
5	6	6	4	3	3	2	4	5	4	5	6	3	2	2	6	6	4	2	1	1	2	2	男	25岁以下	本科	未婚	5.33333	5.66667	3.2	1.6	5	2.33333
6	4	7	5	7	4	6	5	6	5	7	6	6	4	7	6	6	6	5	4	7	5	6	女	26-35岁	本科	未婚	6	5.66667	5.4	5.4	6	5.66667
7	6	6	6	7	7	7	7	6	6	5	5	6	6	6	6	6	6	7	5	4	5	5	女	36岁以上	硕士及以上	已婚	6	6.33333	6.8	5.2	5.5	6
4	5	6	3	2	2	2	2	5	5	4	4	5	4	3	7	6	3	6	3	3	3	2	女	25岁以下	本科	未婚	5.33333	5	2.2	3.4	4.5	4
6	5	5	5	6	5	6	6	5	6	6	5	5	6	6	5	5	5	5	6	6	5	5	男	25岁以下	本科	未婚	5	5.33333	5.6	5.4	5.5	5.66667
6	7	6	5	6	5	4	5	6	5	4	4	5	6	5	7	4	5	5	3	4	4	4	女	26-35岁	本科	已婚	5.33333	6.33333	5	4	4.75	5.33333
7	5	7	6	7	6	5	6	7	6	5	5	6	5	6	6	5	5	3	1	3	2	2	女	26-35岁	本科	未婚	5.33333	6.33333	6	2.2	5.75	5.66667
6	6	6	6	7	6	6	6	6	5	6	4	6	5	6	6	4	4	5	6	5	5	6	女	25岁以下	硕士及以上	未婚	4.66667	6	6.2	5.4	5.25	5.66667
6	5	6	6	7	6	6	5	6	7	6	5	5	6	5	6	6	5	6	5	5	7	6	女	26-35岁	本科	已婚	5.66667	5.66667	6	5.8	6	5.33333
4	5	6	3	2	3	2	3	3	4	5	4	4	3	5	5	5	4	5	3	4	3	2	女	25岁以下	本科	未婚	4.66667	5	2.6	3.4	4	4
6	6	7	5	4	4	3	3	5	5	7	6	4	3	4	6	5	5	3	3	2	2	3	女	26-35岁	本科	已婚	5.33333	6.33333	3.8	2.6	5.75	3.66667
6	7	7	6	7	7	6	6	7	6	6	7	5	6	6	6	6	5	7	5	7	6	6	男	26-35岁	本科	已婚	5.66667	6.66667	6.4	6.2	6.5	5.66667
5	4	5	4	5	4	5	5	6	4	5	4	5	4	4	5	4	4	4	3	4	3	3	女	26-35岁	本科	已婚	4.33333	4.66667	4.6	3.4	4.75	4.33333
5	4	6	6	5	4	2	4	5	2	3	1	5	6	5	2	5	1	2	1	3	2	1	男	26-35岁	硕士及以上	未婚	2.66667	5	4.2	1.8	2.75	5.33333
6	6	7	5	6	6	5	5	5	6	6	5	6	6	6	5	5	5	5	6	5	6	6	女	26-35岁	本科	已婚	5	6.33333	5.4	5.6	5.5	6
6	5	6	6	5	6	7	6	5	6	7	6	6	6	7	7	5	5	6	4	5	3	6	女	26-35岁	本科	未婚	5.66667	5.66667	6	4.8	6	6.33333
5	6	7	6	5	5	6	6	6	5	5	6	6	5	6	6	5	6	5	5	6	5	7	女	25岁以下	本科	未婚	5.66667	6	5.6	5.6	5.5	5.66667
5	5	5	5	5	4	4	5	6	4	5	5	6	6	5	6	5	4	4	4	4	3	4	女	26-35岁	本科	已婚	5	5	4.6	3.8	5	5.66667
6	4	7	5	7	5	6	6	6	4	7	5	6	6	5	5	6	5	5	7	6	6	7	男	26-35岁	本科	已婚	5.33333	5.66667	5.8	6.2	5.5	5.66667
6	5	5	4	2	3	3	2	5	3	3	4	5	5	6	6	6	2	2	1	1	2	2	女	25岁以下	本科	未婚	4.66667	5.33333	2.8	1.6	3.75	5.33333
6	7	7	5	5	4	4	4	7	6	5	7	5	6	6	6	5	5	6	5	3	3	3	男	26-35岁	硕士及以上	未婚	5.33333	6.66667	4.4	4	6.25	5.66667
6	7	6	7	6	5	6	6	6	7	5	5	6	7	6	7	5	4	6	5	4	5	6	男	36岁以上	本科	已婚	5.33333	6.33333	6	5.2	5.75	6.33333
6	7	5	6	7	5	7	6	7	5	6	5	6	7	5	5	7	5	6	5	6	7	5	男	25岁以下	专科	未婚	5.66667	6	6.2	5.8	5.75	6
6	5	7	7	6	5	7	5	6	5	7	6	7	6	5	6	7	2	6	5	7	6	7	女	26-35岁	本科	已婚	5	6	6	6.2	6	6
6	5	6	3	5	3	4	4	5	5	4	5	3	4	4	5	4	4	4	3	4	4	4	男	26-35岁	本科	未婚	4.33333	5.66667	3.8	3.8	4.75	3.66667
7	6	5	5	4	5	4	4	7	5	5	5	5	6	6	5	5	6	5	4	5	5	4	男	25岁以下	本科	未婚	5.33333	6	4.4	4.6	5.5	5.66667
5	6	7	5	6	5	6	6	6	5	6	4	5	6	7	5	6	4	5	6	4	3	4	女	26-35岁	本科	已婚	5	6	5.6	4.4	5.25	6
